# Supplementary material for: miR319-Regulated TCP3 Modulates Silique Development Associated with Seed Shattering in Brassicaceae
Source: Cells. 2022 Oct 1;11(19):3096. doi: 10.3390/cells11193096 (PMC9563637; doi:10.3390/cells11193096)
Supplement: Supplementary file 1 [file cells-11-03096-s001.zip]

Archive with 2 entries (2 files):
- Supplementary Figure S1.pdf
- Table S1. Primer and probe sequences used in this study.xlsx
