# Supplementary material for: miR319-Regulated TCP3 Modulates Silique Development Associated with Seed Shattering in Brassicaceae
Source: Cells. 2022 Oct 1;11(19):3096. doi: 10.3390/cells11193096 (PMC9563637; doi:10.3390/cells11193096)
Supplement: Supplementary file 1 [file cells-11-03096-s001.zip › Table S1. Primer and probe sequences used in this study.xlsx]

## Sheet: Sheet1
	Primer name	Primer sequence (5'to3')	Usage
	NPTII-R	GACCACCAAGCGAAACAT	Identification of transgenic lines
	NPTII-F	GGCGATACCGTAAAGCAC
	NOS-R-2	TCATAAAAACCCATCTCATAAATA
	BnTCP3-2196S	GATGGGTTTTTATGATTAG
	BnTCP3--4180A	AAAGTAGAACGGTTTGTGG
	BnTCP3--S1	ATGGCTGATGAAGAATCCAA	Cloning of BnTCP3.A8 coding sequence
	BnTCP3--A1035	TCAATGTCGAGAATCAGATG
	TCP3--S1	ATGGCACCAGATAACGACCAT	Cloning of AtTCP3 coding sequence
	TCP3--A1176	TTAATGGCGAGAATCGGATG
	UBC21-F	TCCCGAACCGTATCCTCTGC	Real-time PCR of UBC21
	UBC21-R	GGTTACCTGAGTCGCAGTTGAG
	Actin2-S	AGCGCTGAGGCTGATGATATTCAAC	Real-time PCR of Actin
	Actin2-A	TCTAGAAACATTTTCTGTGAACGATTC
	BnTCP3-722S	CGTGGAACAACGGCGGAGCA	Real-time PCR of BnTCP3.A8
	BnTCP3-1010A	GAGGGCTTGTCGCCGTGACC
	BnYAB3-RT-S422	CACCACCAGCCAATAGACCC	Real-time PCR of BnYAB3
	BnYAB3-RT-A606	ATCAGGCATGAGACCAAAGT
	BnFIL-RT-S	CAAGGAGGAGATCCAACGT	Real-time PCR of BnFIL
	BnFIL-RT-A	TCTTGGCAGCAGCACTAAA
	BnJAG-RT-S	AGGTTCTTCCTCTGGTCAA	Real-time PCR of BnJAG
	BnJAG-RT-A	GAGTAAACCGACCGGTATA
	BnSHP1-RT-S	AACAACAGCGTGAAGGGTA	Real-time PCR of BnSHP1
	BnSHP1-RT-A	GCTTCGGTGACAGAAGGAG
	BnRPL-RT-S	GGCTTGGCTCTTCGATCA	Real-time PCR of BnRPL
	BnRPL-RT-A	GTCTGTTTAGCCAACATGAG
	BnALC-RT-S	CTGAAACAGCTTCAACTTCAGT	Real-time PCR of BnALC
	BnALC-RT-A	GGTGGTAATCGCAGAGGAT
	BnFUL-RT-S	AAGAAAGAACCAAGCTATGTT	Real-time PCR of BnFUL
	BnFUL-RT-A	CTCCTTAATCTTTTTGAGAAGCG
	AtFUL-S486	AGATCACAACAATTCGCTTCT	Real-time PCR of AtFUL
	AtFUL-877A	GACAACGGAGTTCCATCATAC
	AtIND-S325	CCTAAGCCGAACCGCCGTAAC	Real-time PCR of AtIND
	AtIND-463A	CATCTTCGCACCACCAGGCAC
	AtALC-S181	TCCGTCGGTTATGGAGTCTCTG	Real-time PCR of AtALC
	AtALC-672A	ATTGAGGCTTTATCAGTCTTGTTGG
	AtRPL-S481	CTCGGACCTTTCACGGGCTACG	Real-time PCR of AtRPL
	AtRPL-744A	AGTATTGCTTATACCTCTTGTAAACCTCG
	AtJAG-S111	GAAAGGGAGTAAAGAAGGG	Real-time PCR of AtJAG
	AtJAG-342A	GGTATGATGATAGCCGAAAG
	AtFIL-S237	GCTCGGTCCTCACTCTTACTT	Real-time PCR of AtFIL
	AtFIL-513A	GGCTTCTCTGTGGCTTATATC
	AtYAB3-S429	ACCACCAGCCAATAGACCCC	Real-time PCR of AtYAB3
	AtYAB3-680A	CCTTCTCTTCCCATCATCCC
	AtNTT-629S	TTCTCATTGGCCCTACTCAGTT	Real-time PCR of AtNTT
	AtNTT-926A	GCCTTTCCACATTTCCTACACA
	AtTCP3-617S-P1	TTCGTCTCTCGCTTCAATCTT	in situ hybridization of AtTCP3
	AtTCP3-1129A-P1	CGTGCTCCTCTTGTTCGCCTT
	AtTCP3-617S-P1T	TAATACGACTCACTATAGGGCGAATTCGTCTCTCGCTTCAATCTT
	AtTCP3-1129A-P1T	TAATACGACTCACTATAGGGCGAACGTGCTCCTCTTGTTCGCCTT
